# Supplementary material for: Microenvironment Modulates Tumorigenicity of Breast Cancer Cells Depending on Hormone Receptor Status
Source: Int J Mol Sci. 2026 Jan 22;27(2):1129. doi: 10.3390/ijms27021129 (PMC12842586; doi:10.3390/ijms27021129)
Supplement: Supplementary file 1 [file ijms-27-01129-s001.zip]

Archive with 9 entries (9 files):
- Supplementary Figure S1.pdf
- Supplementary Figure S2.pdf
- Supplementary Figure S3.pdf
- Supplementary Figure S4.pdf
- Supplementary Figure S5.pdf
- Supplementary Figure S6.pdf
- Supplementary Table S1.pdf
- Supplementary Table S2.pdf
- Supplementary Table S3.pdf
